# Supplementary material for: Large-scale structure formation in ionic solution and its role in electrolysis and conductivity
Source: PLoS One. 2019 Mar 26;14(3):e0213697. doi: 10.1371/journal.pone.0213697 (PMC6435176; doi:10.1371/journal.pone.0213697)
Supplement: S2 File — Table 1.xsls Excel worksheet that contains the experimental data and calculations for Table 1. (XLSX) [file pone.0213697.s002.xlsx]

## Sheet: Charge OC Voltages
		AB	P0	P1	P2	P3	P4	P5	P6	P7	P8	P9	P10	P11	P12	P13	P14
		1.8511	0.566999	0.573742	0.499193	0.613271	0.563727	0.57988	0.587767	0.600666	0.69594	0.571541	0.61585	0.569428	0.635048	0.625932	0.632372
		1.87074	0.638737	0.634349	0.551957	0.652734	0.599778	0.607053	0.603959	0.610442	0.684507	0.552956	0.615596	0.541287	0.601077	0.581475	0.580045
		1.86683	0.648262	0.643247	0.566204	0.651552	0.624663	0.615524	0.613391	0.617697	0.743223	0.538354	0.655829	0.540072	0.606008	0.587351	0.585592
		1.8718	0.645883	0.641018	0.566221	0.645581	0.626207	0.613118	0.614398	0.616096	0.786186	0.536307	0.666994	0.556216	0.604914	0.588868	0.586596
		1.87619	0.635972	0.630834	0.552933	0.638359	0.601886	0.600571	0.599337	0.602335	0.702713	0.537336	0.632281	0.56353	0.586591	0.568148	0.56472
		1.87604	0.634318	0.628921	0.551451	0.636025	0.600002	0.598734	0.596853	0.597721	0.660369	0.53662	0.617153	0.566795	0.58429	0.564452	0.56264
		1.87216	0.638911	0.634025	0.5567	0.64296	0.596514	0.608264	0.603327	0.609056	0.662594	0.558454	0.608651	0.581462	0.598044	0.581484	0.582099
		1.86731	0.634704	0.629733	0.552566	0.637554	0.594685	0.6033	0.597153	0.610486	0.659599	0.569158	0.570946	0.585026	0.591429	0.577965	0.575923
		1.87767	0.636826	0.631721	0.554868	0.641083	0.596785	0.605835	0.59767	0.613212	0.652638	0.57656	0.550057	0.587141	0.592621	0.580612	0.575676
		1.87389	0.638353	0.63307	0.553694	0.644807	0.591901	0.608368	0.594604	0.613185	0.640282	0.573183	0.555532	0.57566	0.59233	0.580628	0.570355
		1.86498	0.629551	0.624124	0.54767	0.630586	0.605775	0.59852	0.591199	0.603933	0.677772	0.539617	0.590658	0.554162	0.586027	0.574567	0.565323
		1.86839	0.627352	0.622137	0.548629	0.623222	0.612477	0.594454	0.594549	0.602647	0.703005	0.538311	0.604378	0.557424	0.584808	0.573854	0.567803
		1.87309	0.629037	0.623922	0.548666	0.622751	0.605861	0.594084	0.595621	0.602159	0.728403	0.538531	0.604451	0.54857	0.584228	0.576249	0.565748
		1.87019	0.629454	0.624369	0.547857	0.626328	0.597325	0.595941	0.591357	0.60093	0.729353	0.52965	0.615518	0.530732	0.583231	0.577548	0.562765
		1.87171	0.63118	0.626072	0.550707	0.629688	0.59831	0.599702	0.594138	0.603566	0.684394	0.538549	0.628857	0.554178	0.584959	0.577636	0.569296
		1.87263	0.629673	0.624445	0.550988	0.626463	0.603238	0.597168	0.598108	0.593504	0.674249	0.542968	0.626017	0.570453	0.584144	0.575068	0.572206
		1.87053	0.626361	0.62128	0.547416	0.626263	0.593681	0.593814	0.594465	0.590411	0.647456	0.55285	0.607553	0.570574	0.582594	0.571791	0.57053
		1.86874	0.625059	0.619906	0.544665	0.626807	0.588358	0.590525	0.592016	0.592421	0.639656	0.545848	0.604681	0.566523	0.58017	0.568869	0.568591
		1.8745	0.625209	0.619821	0.545767	0.623379	0.600437	0.589106	0.59323	0.590319	0.688134	0.523419	0.617442	0.545419	0.580036	0.570884	0.567525
		1.86856	0.623702	0.618252	0.545534	0.61737	0.605088	0.587655	0.591731	0.59421	0.694301	0.523159	0.620499	0.542997	0.578272	0.569052	0.565713
		1.87336	0.623051	0.617628	0.546045	0.613407	0.612578	0.585507	0.593317	0.592705	0.705575	0.518202	0.634537	0.540665	0.57783	0.56845	0.564526
		1.86955	0.62333	0.617913	0.546891	0.610541	0.618724	0.583278	0.596262	0.585224	0.694046	0.52423	0.622457	0.543276	0.577711	0.569873	0.563831
		1.87445	0.622302	0.616967	0.544253	0.605978	0.619016	0.58075	0.59361	0.583245	0.69583	0.524211	0.606896	0.54117	0.574968	0.570484	0.561089
		1.86755	0.621649	0.616075	0.543471	0.602152	0.618671	0.578812	0.590954	0.57584	0.697998	0.524438	0.60039	0.539078	0.571818	0.570119	0.557315
		1.87302	0.619334	0.613774	0.541078	0.603361	0.604624	0.577855	0.585984	0.575318	0.663837	0.540993	0.569046	0.544949	0.569897	0.56685	0.55457
		1.87719	0.623391	0.617726	0.544197	0.611823	0.602676	0.582728	0.588006	0.586599	0.646644	0.529261	0.575186	0.532217	0.574765	0.567189	0.560844
		1.87568	0.626386	0.620805	0.545019	0.620875	0.592894	0.588059	0.587543	0.592024	0.632907	0.539682	0.568822	0.537924	0.578548	0.56954	0.563817
		1.86909	0.624814	0.614355	0.543385	0.61951	0.590834	0.588282	0.582286	0.587264	0.649995	0.541666	0.560328	0.538529	0.576918	0.567606	0.559282
2V	Avg	1.87129	0.625602	0.619976	0.546235	0.618917	0.60392	0.589236	0.59191	0.591796	0.680753	0.534199	0.603206	0.547713	0.579496	0.571424	0.564488
	SD	0.00309691	0.00317289	0.00356229	0.0025372	0.00876011	0.00928216	0.00659846	0.00380073	0.00849347	0.028117	0.0094572	0.0215504	0.011791	0.00458244	0.0034305	0.00450703
		2.31072	1.03417	1.03593	0.978522	1.04044	1.06082	1.02333	1.04339	1.03641	1.21488	0.960648	1.07951	0.984932	1.0495	1.05365	1.05327
		2.23412	1.02291	1.01562	0.950973	1.00699	1.02286	0.97969	0.99658	0.984272	1.13103	0.900891	1.02136	0.915798	0.97618	0.971565	0.96695
		2.31761	1.0118	1.00427	0.937969	0.996203	0.999224	0.967251	0.97951	0.970533	1.09219	0.898966	1.00564	0.915899	0.963761	0.957032	0.95684
		2.32749	1.04982	1.04138	0.974114	1.03768	1.03075	1.00726	1.0171	1.0014	1.14228	0.94485	1.04426	0.969122	1.00586	1.00007	1.00222
		2.35158	1.06006	1.05177	0.984761	1.04719	1.04839	1.01841	1.02889	1.01107	1.17021	0.947054	1.05879	0.964901	1.01729	1.01335	1.02047
		2.35112	1.06938	1.06136	0.993912	1.05262	1.04907	1.02762	1.03445	1.02247	1.17181	0.946525	1.07429	0.95587	1.02525	1.01987	1.03273
		2.34816	1.06401	1.05592	0.989284	1.05347	1.03798	1.02493	1.02933	1.02008	1.14012	0.95013	1.07105	0.968348	1.02039	1.01203	1.03235
		2.28177	1.02335	1.01594	0.949968	1.02471	1.00385	0.990344	0.992763	0.994366	1.10087	0.919186	1.03384	0.938127	0.986421	0.976747	1.00234
		2.30987	1.00658	0.998407	0.928869	1.0084	0.981308	0.970921	0.969529	0.976384	1.05497	0.909663	0.997459	0.918977	0.965149	0.952854	0.979536
		2.34031	1.03453	1.02397	0.953178	1.03002	1.00414	0.994952	0.989846	1.00789	1.06208	0.952096	0.99928	0.952743	0.989431	0.979745	1.00364
		2.34114	1.04184	1.03211	0.965342	1.03837	1.01902	1.00689	1.00592	1.02009	1.09072	0.954891	1.01948	0.961987	1.00418	1.00007	1.02886
		2.33979	1.03849	1.02872	0.961948	1.03918	1.01408	1.00206	1.00633	1.00605	1.09268	0.933576	1.02876	0.948581	0.999615	0.99719	1.03114
		2.34083	1.03752	1.02784	0.959493	1.04261	1.00346	1.00106	1.00478	1.00283	1.11125	0.938696	1.02657	0.928865	0.997146	1.00066	1.03004
		2.3093	1.02079	1.01246	0.945981	1.02947	0.989486	0.98935	0.990757	0.987709	1.10223	0.931039	1.01349	0.917113	0.985403	0.99381	1.01712
		2.33439	1.01121	1.00289	0.938852	1.01646	0.991511	0.982167	0.980592	0.978467	1.11058	0.918519	0.995657	0.915776	0.976038	0.985609	1.00902
		2.35028	1.0289	1.01987	0.957693	1.02484	1.01915	0.997704	0.995135	0.997383	1.14283	0.927359	1.01634	0.928193	0.990428	1.00475	1.03211
		2.32386	1.02581	1.01646	0.954984	1.02278	1.01458	0.99317	0.99115	0.997738	1.11148	0.922202	1.02625	0.94002	0.987913	1.00673	1.03659
		2.32857	1.0188	1.0098	0.949285	1.0147	1.00923	0.98593	0.987262	0.993903	1.09417	0.940598	0.994815	0.95996	0.981839	1.00672	1.03167
		2.31065	1.00943	1.00046	0.939448	1.00808	0.989147	0.979822	0.976269	0.987029	1.07017	0.94382	0.962285	0.951596	0.972363	1.00627	1.02189
		2.33054	1.0025	0.992821	0.932846	1.00017	0.9818	0.973464	0.970245	0.978789	1.04438	0.945328	0.938624	0.93861	0.965858	1.00447	1.02033
		2.37744	1.03531	1.02569	0.967838	1.02814	1.02843	1.00409	1.00652	1.0012	1.08935	0.974515	0.970057	0.961528	1.00076	1.04092	1.05607
		2.35315	1.04429	1.03319	0.973455	1.04194	1.0285	1.01127	1.01293	1.00466	1.11288	0.959542	0.998905	0.972365	1.00649	1.04623	1.0612
		2.34885	1.02262	1.01149	0.95108	1.02139	1.01577	0.986473	0.994867	0.986538	1.11333	0.921851	1.00723	0.950454	0.985803	1.02563	1.04558
		2.35382	1.02416	1.01389	0.956555	1.01788	1.02959	0.987516	1.00104	0.989148	1.11213	0.940943	0.998738	0.955573	0.989374	1.033	1.04909
		2.34506	1.01868	1.00836	0.953571	1.01591	1.0208	0.988933	0.998282	0.982598	1.07019	0.954484	0.980517	0.965659	0.990187	1.03944	1.05287
		2.33105	1.00584	0.996525	0.939055	1.01062	0.998218	0.983701	0.985259	0.981433	1.03421	0.947255	0.973871	0.95022	0.984943	1.03829	1.04828
		2.32527	1.00619	0.99645	0.940138	1.00354	0.986435	0.978435	0.977941	0.983456	0.996737	0.949989	0.960836	0.953956	0.976221	1.02794	1.03939
		2.31287	0.993193	0.984137	0.941815	1.00344	0.993917	0.980741	0.9812	0.980647	0.989572	0.946154	0.970264	0.959714	0.982589	1.03432	1.04965
3V	Avg	2.33649	1.02142	1.01184	0.951632	1.02108	1.0074	0.99071	0.992582	0.992204	1.08272	0.941709	0.993483	0.947787	0.98762	1.01622	1.03672
	SD	0.01684	0.0142586	0.0139769	0.0112055	0.0131158	0.0154293	0.0105376	0.0119716	0.0111916	0.0405984	0.0140974	0.0257701	0.0159572	0.0108011	0.0185976	0.0141378
		2.30071	0.956848	0.957747	0.953894	1.02401	1.03861	1.00575	1.01675	1.01897	1.04705	0.958939	0.999848	0.997843	1.04215	1.2066	1.19685
		2.32899	0.998087	0.98646	0.975035	1.03623	1.05101	1.01404	1.0209	1.0201	1.06302	0.972392	0.998682	1.00731	1.03419	1.19516	1.17377
		2.35394	1.00798	0.996233	0.983768	1.04703	1.05443	1.02302	1.02947	1.02339	1.08523	0.978404	1.02484	1.01466	1.03716	1.20483	1.18529
		2.35789	1.01222	1.00357	0.993635	1.05888	1.05226	1.03073	1.03652	1.03137	1.08791	0.977819	1.04464	0.998119	1.03315	1.20489	1.18667
		2.34696	1.00891	1.00005	0.995935	1.05526	1.06837	1.0287	1.03724	1.03276	1.12058	0.971029	1.05797	0.983336	1.02693	1.20244	1.18124
		2.37353	1.01331	1.00528	1.00527	1.06316	1.09396	1.04074	1.05426	1.04666	1.14861	0.985527	1.06902	1.00663	1.03528	1.21476	1.19063
		2.36275	1.01992	1.01189	1.00669	1.06987	1.08132	1.04348	1.05467	1.04575	1.10437	0.999105	1.06008	1.02509	1.03923	1.21722	1.20104
		2.35082	1.00795	0.999633	0.992281	1.0681	1.0534	1.03165	1.03698	1.02878	1.08908	0.966746	1.06539	0.989494	1.03046	1.20528	1.19373
		2.36986	0.996991	0.98903	0.986193	1.06086	1.05137	1.02859	1.03151	1.02833	1.1445	0.952322	1.06744	0.968046	1.03126	1.20717	1.19077
		2.37378	0.994849	0.985818	0.984831	1.04682	1.06216	1.02653	1.03277	1.02598	1.16068	0.972179	1.05334	0.982166	1.03763	1.21739	1.20214
		2.39945	0.993541	0.982797	0.980015	1.04127	1.05259	1.0171	1.02705	1.01293	1.10959	0.9677	1.04451	0.981491	1.02626	1.20808	1.20517
		2.39172	0.996151	0.980726	0.97304	1.03862	1.03859	1.00616	1.01633	1.00038	1.09174	0.938367	1.04259	0.95574	1.00849	1.18521	1.17776
		2.36069	0.995596	0.981126	0.970558	1.041	1.02807	1.0083	1.01499	1.00896	1.10491	0.952577	1.03842	0.963286	1.01594	1.19298	1.16707
		2.32037	0.972371	0.97415	0.967455	1.03952	1.02904	1.00926	1.0174	1.021	1.10567	0.959111	1.04391	0.973178	1.02835	1.20784	1.18946
		2.35801	0.976952	0.979162	0.975539	1.04823	1.04802	1.01693	1.02797	1.02193	1.12341	0.94851	1.05019	0.966787	1.02644	1.20894	1.1993
		2.40146	1.018	1.00863	1.00397	1.07533	1.07793	1.04183	1.05503	1.03566	1.15084	0.976334	1.05807	1.00006	1.05302	1.23203	1.21601
		2.40344	1.01227	1.00265	0.997441	1.06953	1.06535	1.03772	1.05027	1.03387	1.12333	0.989735	1.04685	1.0154	1.07193	1.24156	1.22836
		2.39433	1.0005	0.986963	0.979872	1.05336	1.0422	1.02561	1.02674	1.03092	1.10396	0.975286	1.03848	0.990255	1.06591	1.23266	1.22112
		2.33041	0.983108	0.969464	0.966078	1.03124	1.04646	1.00661	1.00888	1.01149	1.13183	0.936868	1.03799	0.948142	1.04644	1.20756	1.18763
		2.34049	0.959366	0.948378	0.945144	1.00623	1.02897	0.98162	0.992676	0.979186	1.11875	0.922305	1.00655	0.938291	1.03177	1.1899	1.16447
		2.40589	0.980514	0.970873	0.965106	1.03876	1.03861	1.01275	1.02	1.01182	1.11005	0.97425	1.01003	0.990319	1.08001	1.23211	1.18402
		2.38325	0.995546	0.986846	0.985167	1.07559	1.05189	1.0425	1.04102	1.04206	1.12947	0.98244	1.04762	1.00024	1.10864	1.25405	1.20783
		2.40369	1.01376	1.00414	1.00312	1.09149	1.06584	1.05558	1.0535	1.05454	1.14969	0.983811	1.0778	1.00933	1.11749	1.25813	1.23554
		2.40771	1.02693	1.01416	1.00744	1.08342	1.07288	1.0533	1.05622	1.05792	1.14615	1.00395	1.06523	1.02638	1.12262	1.2629	1.23957
		2.37343	0.984412	0.971797	0.966516	1.03711	1.03747	1.014	1.01885	1.01969	1.11596	0.969467	1.02042	0.981909	1.09051	1.23449	1.21913
		2.412	0.983056	0.971028	0.967638	1.03283	1.04541	1.00771	1.01591	1.00951	1.11059	0.972296	1.01257	0.984044	1.08894	1.23208	1.21859
		2.38855	1.00752	0.995027	0.992484	1.05816	1.06539	1.03024	1.03611	1.02941	1.09549	0.99932	1.02988	1.01639	1.10789	1.24672	1.23036
		2.41233	1.00573	0.986159	0.988133	1.05556	1.05799	1.03361	1.03692	1.03206	1.08442	0.992282	1.04285	1.01238	1.11366	1.24986	1.24082
4V	Avg	2.38262	0.99474	0.984116	0.979707	1.05096	1.04959	1.02227	1.02866	1.02296	1.11699	0.969145	1.03966	0.986312	1.0669	1.22651	1.20735
	SD	0.0281218	0.0170248	0.0158524	0.0161481	0.0209002	0.0148633	0.0186415	0.0171712	0.0186	0.0186712	0.0218389	0.018125	0.024506	0.0373747	0.0235501	0.0237033
		2.34273	0.972737	0.973806	0.991931	1.08425	1.07731	1.07276	1.06929	1.07194	1.23086	0.999643	1.13064	1.07933	1.24303	1.35861	1.34744
		2.37487	1.01841	1.00995	1.02092	1.09742	1.10466	1.0842	1.08383	1.07346	1.22557	1.01105	1.1319	1.07946	1.23149	1.33768	1.32512
		2.40114	1.03155	1.02306	1.03698	1.10615	1.12926	1.09851	1.10243	1.08732	1.25412	1.02651	1.15516	1.0937	1.24416	1.34747	1.34189
		2.41146	1.03154	1.01861	1.03264	1.1058	1.12043	1.09572	1.09663	1.09177	1.24644	1.03088	1.14483	1.10565	1.24453	1.35289	1.34182
		2.39696	1.01772	1.00464	1.02154	1.08633	1.12039	1.08149	1.08774	1.07876	1.19091	1.02556	1.1291	1.1214	1.24266	1.35213	1.33582
		2.38501	1.00573	0.999658	1.02236	1.08844	1.12493	1.08485	1.09359	1.08069	1.17969	1.02684	1.13025	1.122	1.2455	1.35207	1.33327
		2.41603	1.00924	1.00319	1.02564	1.09328	1.12671	1.08886	1.09588	1.08528	1.17585	1.02925	1.12979	1.12604	1.24878	1.35755	1.34178
		2.41437	1.01605	1.00949	1.03543	1.09315	1.13883	1.09104	1.10111	1.08671	1.1835	1.02383	1.14807	1.12319	1.25369	1.35967	1.3516
		2.39866	1.0144	1.00848	1.03126	1.09262	1.12366	1.08907	1.09507	1.08345	1.207	1.02545	1.1487	1.10639	1.25259	1.35582	1.34306
		2.41494	1.01594	1.00739	1.02286	1.08813	1.1133	1.08892	1.09037	1.08876	1.21722	1.03755	1.13868	1.1208	1.25457	1.35863	1.34371
		2.40582	1.0235	1.01469	1.02952	1.09549	1.13024	1.09669	1.10256	1.09716	1.22429	1.03955	1.15697	1.13853	1.26337	1.36435	1.34989
		2.41037	1.01924	1.01345	1.02594	1.09642	1.12996	1.09456	1.10111	1.07992	1.21795	1.02905	1.16031	1.13352	1.25894	1.35958	1.3431
		2.40505	1.01806	1.01157	1.01944	1.08868	1.10998	1.08878	1.09161	1.07404	1.1895	1.03476	1.14679	1.13126	1.24985	1.35057	1.337
		2.41214	1.02118	1.00979	1.01473	1.083	1.09825	1.08169	1.08475	1.08156	1.17738	1.02862	1.14512	1.12903	1.24957	1.3494	1.33526
		2.42146	1.01568	1.00472	1.01272	1.08128	1.09913	1.08373	1.08555	1.08493	1.18598	1.03681	1.16108	1.14629	1.25782	1.35897	1.34672
		2.42287	1.02283	1.01163	1.01903	1.08047	1.10827	1.08993	1.09208	1.08859	1.18174	1.05834	1.16727	1.16857	1.26586	1.36371	1.35217
		2.42311	1.02536	1.01295	1.01795	1.07218	1.12028	1.08277	1.09117	1.07887	1.14765	1.04861	1.16122	1.16618	1.25993	1.35581	1.34418
		2.41259	1.01449	1.00117	1.00731	1.05514	1.12172	1.07364	1.08975	1.07136	1.1392	1.02332	1.17999	1.14382	1.25593	1.34879	1.34148
		2.40339	1.01229	1.00008	1.00377	1.05517	1.09807	1.07481	1.08544	1.07321	1.17152	1.02547	1.17852	1.12369	1.25801	1.34769	1.33955
		2.41083	1.01932	1.01049	1.01053	1.06236	1.09148	1.08078	1.08618	1.07527	1.20336	1.02561	1.19471	1.12467	1.26298	1.35222	1.34151
		2.41264	1.01276	1.00353	1.00559	1.04699	1.09323	1.07287	1.08324	1.06603	1.25123	1.00959	1.2431	1.13595	1.27237	1.35987	1.34709
		2.41209	1.0067	0.998122	1.00539	1.0481	1.08967	1.0699	1.07918	1.06406	1.25539	1.02129	1.23632	1.15901	1.27154	1.35834	1.34401
		2.38957	1.01054	1.00179	1.00956	1.05352	1.09372	1.07447	1.08377	1.06953	1.17496	1.03459	1.20927	1.17786	1.26315	1.34703	1.33731
		2.41914	1.00068	0.988457	1.00093	1.03627	1.08833	1.06962	1.08361	1.07231	1.13448	1.02516	1.21805	1.16876	1.2682	1.34774	1.33994
		2.4068	1.00869	0.997332	1.00505	1.03957	1.08039	1.07851	1.09104	1.08329	1.18365	1.03283	1.23717	1.15547	1.27869	1.35697	1.34375
		2.4302	1.02965	1.02173	1.01515	1.04765	1.08606	1.08849	1.09924	1.08359	1.22002	1.04767	1.25204	1.17419	1.28767	1.36592	1.35262
		2.41868	1.02126	1.0131	1.0074	1.03387	1.08698	1.07587	1.09378	1.07241	1.16769	1.04504	1.24521	1.19462	1.28959	1.36893	1.36263
		2.4158	1.01331	1.00481	1.00035	1.03273	1.07702	1.07427	1.0897	1.07807	1.153	1.05433	1.23262	1.20188	1.28809	1.36538	1.35799
6V	Avg	2.41292	1.01642	1.00663	1.01169	1.0616	1.10016	1.08063	1.08965	1.07745	1.18772	1.03448	1.19588	1.15407	1.26675	1.35674	1.34534
	SD	0.00898325	0.00704015	0.00780853	0.00805494	0.0209185	0.0158951	0.00805158	0.006294	0.00803216	0.0342722	0.0122733	0.0370664	0.0230853	0.0120528	0.00696355	0.00715977
		2.36771	1.00758	1.00848	1.00873	1.04191	1.07438	1.07052	1.10099	1.1026	1.31043	1.20771	1.37901	1.28599	1.3688	1.4204	1.41312
		2.38183	1.03429	1.03039	1.02155	1.05852	1.07831	1.07794	1.10093	1.10555	1.28802	1.2292	1.34362	1.28455	1.35604	1.40516	1.39189
		2.39182	1.03812	1.0341	1.02333	1.06625	1.0781	1.0825	1.10076	1.10903	1.25072	1.24684	1.33177	1.29798	1.3593	1.408	1.39282
		2.39697	1.04018	1.03623	1.02458	1.07558	1.0765	1.0879	1.10147	1.11638	1.26291	1.23397	1.35305	1.28665	1.36214	1.41249	1.39563
		2.40052	1.04595	1.04208	1.02788	1.0824	1.07636	1.09333	1.10307	1.12067	1.26954	1.24454	1.35072	1.28616	1.36347	1.41341	1.39764
		2.40582	1.0472	1.0428	1.02669	1.08005	1.07539	1.09233	1.10186	1.1166	1.27746	1.25027	1.33989	1.29164	1.36061	1.41009	1.39551
		2.40295	1.04624	1.04197	1.02241	1.07942	1.07022	1.09174	1.1003	1.11716	1.27499	1.25371	1.32881	1.28918	1.35941	1.41191	1.39462
		2.40577	1.04956	1.04583	1.02223	1.07682	1.06983	1.09311	1.1015	1.1167	1.26436	1.25084	1.33646	1.28549	1.36357	1.41517	1.39579
		2.40659	1.04812	1.04435	1.01885	1.07931	1.06546	1.09411	1.09655	1.11691	1.31952	1.23395	1.35092	1.25929	1.36343	1.4159	1.39735
		2.41328	1.04722	1.04222	1.01989	1.07637	1.06949	1.09833	1.09836	1.12336	1.33222	1.24241	1.34344	1.27117	1.36566	1.41969	1.39915
		2.41015	1.05131	1.04619	1.02426	1.07356	1.0751	1.1013	1.10516	1.12527	1.2737	1.26559	1.32262	1.29698	1.36895	1.42054	1.39942
		2.40894	1.05109	1.04671	1.02293	1.07432	1.073	1.09849	1.10585	1.12483	1.27404	1.25002	1.34398	1.27612	1.37116	1.41855	1.40167
		2.40978	1.04768	1.04315	1.01921	1.06538	1.07553	1.08947	1.10196	1.11841	1.31094	1.22442	1.37645	1.28125	1.37102	1.41415	1.39838
		2.41382	1.04861	1.0448	1.01888	1.06548	1.07641	1.08828	1.09796	1.12278	1.30831	1.25159	1.35436	1.31227	1.37147	1.41356	1.39572
		2.41453	1.05134	1.04793	1.02074	1.07444	1.07169	1.09594	1.09493	1.12784	1.28788	1.27524	1.32567	1.29827	1.37447	1.41941	1.40008
		2.41747	1.04786	1.04315	1.02108	1.07052	1.07246	1.0966	1.09547	1.11958	1.27424	1.26541	1.33505	1.28602	1.37662	1.42153	1.40204
		2.41541	1.04314	1.03822	1.01934	1.06152	1.07703	1.09221	1.09731	1.11564	1.32112	1.23169	1.34975	1.28408	1.37494	1.41671	1.39783
		2.41625	1.04391	1.0399	1.01776	1.06164	1.07707	1.0895	1.0975	1.11202	1.34613	1.21361	1.36619	1.27127	1.37243	1.41333	1.39555
		2.41731	1.04425	1.0401	1.02147	1.06357	1.08437	1.09319	1.09963	1.11484	1.34368	1.23786	1.36531	1.26765	1.37563	1.41816	1.39978
		2.41978	1.03905	1.03438	1.01728	1.06223	1.08285	1.09202	1.0961	1.11224	1.32745	1.26076	1.32707	1.29394	1.37374	1.41329	1.39737
		2.4125	1.03402	1.02937	1.01273	1.0589	1.07932	1.0867	1.09484	1.10959	1.31052	1.25261	1.32336	1.29453	1.37282	1.41241	1.39694
		2.41753	1.03503	1.03121	1.01831	1.05792	1.08787	1.08937	1.10235	1.11435	1.30786	1.25293	1.34188	1.28903	1.37956	1.42219	1.40316
		2.41813	1.03665	1.03269	1.0159	1.05929	1.08214	1.09003	1.10133	1.11359	1.30178	1.26045	1.34727	1.28979	1.38098	1.42158	1.40119
		2.41819	1.03891	1.03324	1.01704	1.05884	1.08389	1.08969	1.10349	1.10942	1.31424	1.2455	1.36141	1.28122	1.3851	1.42281	1.40278
		2.42606	1.03778	1.0325	1.01855	1.06088	1.08638	1.08994	1.10603	1.10772	1.32682	1.23611	1.36501	1.28207	1.38653	1.42436	1.40839
		2.42246	1.03496	1.02985	1.01267	1.06454	1.07612	1.08762	1.09734	1.10356	1.31881	1.24252	1.34378	1.29561	1.38055	1.41971	1.4028
		2.42196	1.03493	1.02946	1.01311	1.06195	1.07351	1.09115	1.09462	1.10853	1.3054	1.25121	1.33442	1.30043	1.38237	1.42229	1.40141
		2.42213	1.03639	1.03223	1.01591	1.07008	1.0762	1.09937	1.10054	1.12404	1.30732	1.25913	1.34436	1.30488	1.38978	1.43064	1.40794
8V	Avg	2.4168	1.04205	1.0375	1.01818	1.06472	1.07839	1.09227	1.09958	1.11579	1.3089	1.2487	1.346	1.28919	1.37712	1.41918	1.40069
	SD	0.0045745	0.00616844	0.00637593	0.00322145	0.00538485	0.00485339	0.00418028	0.00379535	0.0068166	0.0206942	0.0151753	0.0158204	0.0113293	0.00582353	0.0046107	0.00351844
		2.38538	1.02711	1.0286	0.981586	1.02227	1.03176	1.06282	1.076	1.10127	1.26232	1.30997	1.40163	1.38847	1.42958	1.45495	1.44134
		2.40379	1.06775	1.06423	1.00508	1.04091	1.05212	1.07749	1.08962	1.11141	1.28146	1.32231	1.39796	1.38513	1.42239	1.44486	1.42384
		2.4059	1.08149	1.07783	1.01197	1.04424	1.06332	1.08265	1.09734	1.11838	1.34211	1.31017	1.41068	1.36554	1.42671	1.44874	1.42488
		2.41034	1.08072	1.0772	1.01297	1.03959	1.06592	1.07992	1.09859	1.11715	1.37303	1.28006	1.43574	1.34609	1.42922	1.44605	1.42465
		2.41399	1.08713	1.08327	1.01905	1.04696	1.07181	1.08527	1.10658	1.12379	1.3421	1.29487	1.44147	1.37306	1.43275	1.44499	1.42546
		2.41577	1.0887	1.08518	1.01815	1.05633	1.07035	1.08958	1.10878	1.12797	1.33454	1.31779	1.42388	1.39105	1.43488	1.44823	1.42635
		2.41687	1.07761	1.07444	1.00978	1.04848	1.06315	1.08294	1.10071	1.12025	1.32218	1.31252	1.42051	1.38874	1.43269	1.44863	1.42789
		2.42062	1.07643	1.07344	1.01077	1.05145	1.06372	1.08504	1.1016	1.12306	1.33309	1.2972	1.44655	1.37523	1.43675	1.45123	1.43254
		2.42207	1.08146	1.07832	1.01682	1.06029	1.06823	1.09149	1.10691	1.12879	1.33258	1.30404	1.45133	1.38078	1.44114	1.45171	1.43324
		2.42171	1.07779	1.07387	1.01314	1.05101	1.06649	1.08563	1.103	1.12107	1.31742	1.31863	1.42325	1.39521	1.43564	1.44647	1.428
		2.42399	1.0807	1.07685	1.01194	1.05149	1.06323	1.08803	1.10427	1.12079	1.33982	1.32816	1.42198	1.37311	1.43493	1.44923	1.42843
		2.42514	1.08151	1.07752	1.01319	1.05046	1.06719	1.08846	1.10598	1.11882	1.33084	1.32645	1.42685	1.37285	1.4361	1.45011	1.42889
		2.42877	1.08152	1.0776	1.01627	1.04845	1.07382	1.08944	1.10739	1.11899	1.36487	1.31428	1.42631	1.37407	1.43881	1.45179	1.42841
		2.42347	1.08181	1.07844	1.01785	1.04813	1.07486	1.08916	1.1091	1.11986	1.37527	1.32508	1.43768	1.36407	1.44198	1.45344	1.43092
		2.42741	1.07253	1.06925	1.00726	1.04443	1.06212	1.07854	1.10011	1.11064	1.33104	1.33277	1.43124	1.37185	1.43809	1.45008	1.43187
		2.42725	1.07165	1.06798	1.00549	1.04652	1.05808	1.07787	1.09646	1.10987	1.33686	1.30759	1.44204	1.36624	1.43755	1.45038	1.43512
		2.42702	1.07511	1.07124	1.01018	1.04253	1.06207	1.07807	1.09313	1.11027	1.38654	1.29798	1.45652	1.35446	1.43887	1.45133	1.43605
		2.42924	1.07632	1.07345	1.01297	1.03925	1.06162	1.07669	1.0848	1.10756	1.41313	1.2983	1.46439	1.35855	1.44286	1.45352	1.43546
		2.4305	1.07771	1.07483	1.01254	1.03738	1.05513	1.07359	1.07373	1.10023	1.4245	1.29122	1.46886	1.36314	1.44553	1.4534	1.43458
		2.43152	1.08172	1.07833	1.01082	1.04086	1.04495	1.07322	1.06497	1.10212	1.4276	1.30092	1.46285	1.36809	1.44504	1.45306	1.43253
		2.43089	1.08616	1.08271	1.01487	1.04337	1.04682	1.07406	1.05972	1.10924	1.36953	1.32121	1.46272	1.39428	1.44823	1.4542	1.43533
		2.43145	1.08433	1.07947	1.01144	1.03554	1.04102	1.06532	1.05006	1.10491	1.35229	1.32974	1.44721	1.40265	1.44409	1.45108	1.43178
		2.43135	1.08709	1.08228	1.01244	1.03741	1.03517	1.06568	1.05193	1.11017	1.38308	1.33355	1.43709	1.38432	1.44505	1.45391	1.43142
		2.43028	1.0859	1.0819	1.01402	1.0349	1.03689	1.06252	1.05394	1.1096	1.36074	1.32651	1.44426	1.38226	1.45008	1.45729	1.43778
		2.43063	1.07789	1.07393	1.00534	1.02753	1.02841	1.05203	1.04729	1.09968	1.33293	1.32902	1.43695	1.37625	1.44669	1.45527	1.43677
		2.43241	1.07692	1.07359	1.00262	1.02963	1.02329	1.05154	1.04758	1.09972	1.32775	1.32892	1.43788	1.36804	1.44565	1.45577	1.43471
		2.43289	1.08257	1.07931	1.00729	1.02709	1.02976	1.05149	1.05334	1.09888	1.37465	1.31045	1.46077	1.37	1.44741	1.45756	1.43572
		2.434	1.08421	1.08033	1.008	1.02317	1.02888	1.04971	1.05286	1.0925	1.40409	1.31318	1.46174	1.37268	1.44492	1.4561	1.43426
12V	Avg	2.42934	1.08031	1.07661	1.01081	1.03934	1.04963	1.07141	1.07537	1.10799	1.36864	1.31752	1.44596	1.37316	1.44288	1.45319	1.43334
	SD	0.00295944	0.00445995	0.00422807	0.00396083	0.00824852	0.0161876	0.0132795	0.0235151	0.00793113	0.0319866	0.0132126	0.0146557	0.0115274	0.00434162	0.00246973	0.00282291
		2.3843	1.09367	1.09492	0.98822	1.02299	1.04034	1.03006	1.04919	1.06519	1.16354	1.34969	1.46869	1.44265	1.47328	1.47784	1.46502
		2.40261	1.1239	1.11993	1.00306	1.03211	1.05381	1.03378	1.05255	1.06413	1.16029	1.35928	1.45572	1.43076	1.4603	1.46125	1.44297
		2.40764	1.13412	1.12996	1.00785	1.03538	1.06614	1.03458	1.05686	1.06455	1.16997	1.35419	1.46566	1.41755	1.46363	1.46346	1.44365
		2.41261	1.13586	1.13257	1.0101	1.03639	1.0701	1.03554	1.0609	1.06485	1.17469	1.33006	1.47329	1.41546	1.46805	1.46785	1.44593
		2.41181	1.13218	1.12886	1.00782	1.03704	1.06513	1.0361	1.06108	1.06501	1.15541	1.32331	1.45377	1.42871	1.4669	1.46756	1.44288
		2.41548	1.13117	1.12803	1.00613	1.04175	1.06445	1.03858	1.06229	1.06738	1.1732	1.33758	1.45419	1.43532	1.46748	1.46866	1.44415
		2.41878	1.13483	1.13155	1.01072	1.04515	1.07185	1.04182	1.06657	1.0703	1.20645	1.34488	1.48008	1.43094	1.47061	1.47192	1.44801
		2.4186	1.13487	1.1312	1.00916	1.04927	1.06652	1.04275	1.06496	1.07081	1.21823	1.3302	1.49965	1.40572	1.4694	1.47093	1.44681
		2.41859	1.1307	1.12745	1.00074	1.0491	1.05094	1.04039	1.05862	1.06857	1.19259	1.34234	1.4895	1.40908	1.46593	1.46796	1.44496
		2.42063	1.13156	1.12801	1.00154	1.04283	1.05248	1.03987	1.05909	1.07003	1.1918	1.3708	1.47138	1.43275	1.46681	1.4678	1.44522
		2.42331	1.13503	1.13126	1.00463	1.04254	1.05872	1.04039	1.06172	1.07124	1.20339	1.37392	1.47493	1.42997	1.46901	1.46903	1.44679
		2.42419	1.13631	1.13311	1.00707	1.04631	1.06243	1.04131	1.06363	1.07146	1.17657	1.3647	1.48044	1.42325	1.47115	1.47064	1.44991
		2.42393	1.13879	1.13586	1.00859	1.04861	1.06352	1.04186	1.06389	1.07211	1.17825	1.37647	1.46958	1.41286	1.47034	1.46912	1.44829
		2.42679	1.1362	1.13309	1.00665	1.04705	1.06345	1.0394	1.06286	1.06868	1.2014	1.37858	1.46804	1.41262	1.46854	1.46683	1.44537
		2.42467	1.12709	1.12398	0.999027	1.04299	1.0546	1.0353	1.05859	1.06507	1.19097	1.3765	1.46202	1.4203	1.4672	1.46684	1.4448
		2.42449	1.12651	1.12348	0.996505	1.04896	1.04738	1.03947	1.05719	1.07038	1.18474	1.36954	1.46608	1.40675	1.46752	1.46774	1.44438
		2.42431	1.1348	1.1315	1.00322	1.05577	1.05627	1.04721	1.0635	1.07707	1.19412	1.36216	1.48103	1.41347	1.4709	1.46912	1.44641
		2.42421	1.136	1.13258	1.00492	1.05349	1.06107	1.04766	1.06677	1.07723	1.22146	1.37858	1.47338	1.43717	1.47272	1.47022	1.45039
		2.42792	1.13506	1.1315	1.00646	1.04869	1.06612	1.04785	1.0668	1.0772	1.26872	1.37305	1.4773	1.43482	1.47396	1.47149	1.45391
		2.42973	1.13589	1.13188	1.00646	1.04896	1.06715	1.04716	1.06481	1.07649	1.26397	1.36847	1.4784	1.427	1.47201	1.47032	1.45298
		2.42935	1.13564	1.13179	1.005	1.05276	1.0636	1.04576	1.06462	1.07568	1.21644	1.37826	1.47617	1.4311	1.47116	1.46933	1.45305
		2.42679	1.13621	1.13215	1.00452	1.05311	1.06361	1.04465	1.06523	1.07534	1.18994	1.36759	1.48558	1.41747	1.47224	1.46867	1.45413
		2.42962	1.13755	1.13352	1.00787	1.05437	1.07057	1.046	1.06864	1.07575	1.19737	1.37026	1.49226	1.41738	1.47389	1.46971	1.45478
		2.42895	1.13821	1.1349	1.00984	1.05905	1.07116	1.05	1.07145	1.07706	1.20007	1.3787	1.49395	1.41866	1.47722	1.47294	1.45647
		2.42985	1.14213	1.13862	1.01039	1.062	1.06584	1.05116	1.07188	1.07534	1.18317	1.38898	1.48756	1.41986	1.47859	1.47308	1.45569
		2.43142	1.14264	1.13912	1.01051	1.05369	1.06232	1.04908	1.07224	1.06786	1.18653	1.39538	1.49021	1.42258	1.47806	1.47201	1.45565
		2.42902	1.13929	1.1361	1.00241	1.04123	1.0463	1.04408	1.06645	1.05963	1.20391	1.38921	1.48006	1.40487	1.47409	1.46997	1.45326
		2.43036	1.13796	1.13504	0.998554	1.03515	1.03989	1.04165	1.06467	1.05709	1.18095	1.38428	1.47577	1.40885	1.47581	1.47263	1.45533
16V	Avg	2.42716	1.13618	1.13275	1.00515	1.04971	1.06022	1.04444	1.06527	1.0717	1.20233	1.37637	1.47849	1.41994	1.47247	1.46998	1.4512
	SD	0.00263471	0.00397053	0.00392307	0.0039052	0.00645631	0.00822228	0.00417269	0.00397769	0.00591272	0.0255865	0.00864496	0.00874958	0.00911463	0.00333077	0.0018518	0.00407578
		2.40031	1.17452	1.17607	0.979357	0.981041	0.97841	0.971849	1.02156	0.993534	1.10654	1.06395	1.23147	1.41319	1.49379	1.49669	1.47934
		2.4092	1.20128	1.19789	0.991255	0.988205	0.985965	0.975294	1.02213	0.991797	1.09582	1.04902	1.23647	1.39945	1.48132	1.47958	1.45931
		2.41643	1.20666	1.20307	0.993775	0.986829	0.990822	0.974489	1.0228	0.988224	1.12143	1.0329	1.20121	1.39754	1.48324	1.48054	1.46079
		2.41676	1.20806	1.20416	0.992957	0.98634	0.991412	0.97236	1.02134	0.980011	1.1142	1.03778	1.12181	1.39912	1.48263	1.47999	1.4592
		2.42064	1.20967	1.20581	0.991201	0.990558	0.988126	0.97449	1.02155	0.982774	1.06139	1.05903	1.07183	1.40806	1.48336	1.48106	1.45881
		2.42323	1.20893	1.20496	0.992129	0.994743	0.989448	0.978343	1.02445	0.991725	1.05081	1.05832	1.05269	1.41089	1.48687	1.48597	1.46183
		2.42308	1.20149	1.19761	0.986582	0.989811	0.984804	0.974365	1.02014	0.98879	1.02763	1.05629	1.02947	1.41437	1.48503	1.48462	1.45903
		2.42374	1.20204	1.19861	0.986645	0.98678	0.985527	0.974692	1.01995	0.999336	1.02782	1.05825	1.01278	1.41055	1.4857	1.48511	1.45777
		2.42505	1.20772	1.20407	0.993246	0.988219	0.993033	0.978839	1.0242	1.00315	1.08297	1.04524	1.01877	1.39337	1.48722	1.4872	1.45755
		2.42598	1.2057	1.20205	0.993177	0.98742	0.994053	0.977057	1.02579	0.996928	1.08746	1.04774	1.01004	1.40313	1.4865	1.48726	1.45779
		2.42602	1.20496	1.20145	0.991845	0.987991	0.993883	0.975286	1.02466	0.995682	1.04188	1.05782	1.10889	1.42086	1.48552	1.48609	1.45828
		2.42612	1.20511	1.20093	0.990048	0.986139	0.991462	0.972846	1.02096	0.988853	1.03556	1.06279	1.3084	1.42051	1.48132	1.484	1.45608
		2.42623	1.20469	1.20037	0.989927	0.981963	0.990911	0.971132	1.01994	0.987982	1.08556	1.0472	1.4215	1.40001	1.47849	1.48367	1.45571
		2.42891	1.20643	1.20272	0.991797	0.984749	0.991599	0.974102	1.02152	0.990703	1.09222	1.02993	1.45455	1.38769	1.48109	1.4854	1.45959
		2.42872	1.20642	1.2027	0.993704	0.989089	0.990889	0.975509	1.02195	0.992834	1.07727	1.04135	1.4597	1.39189	1.48218	1.48539	1.46027
		2.42896	1.20294	1.199	0.99501	0.988605	0.990439	0.9731	1.02138	0.99247	1.07388	1.06065	1.45066	1.40536	1.48028	1.48467	1.4583
		2.43101	1.20021	1.19626	0.995454	0.986146	0.990726	0.971234	1.02139	0.990107	1.02927	1.0716	1.44258	1.41326	1.47843	1.48321	1.45826
		2.42892	1.19904	1.19516	0.995987	0.985584	0.99073	0.971479	1.0214	0.989039	1.04116	1.06993	1.44238	1.41284	1.47844	1.48235	1.4587
		2.43022	1.19987	1.19616	0.996317	0.991602	0.990381	0.97355	1.02211	0.990531	1.0448	1.06386	1.45202	1.41953	1.47922	1.48306	1.46004
		2.42956	1.19741	1.19351	0.993766	0.995046	0.988562	0.971439	1.02015	0.986803	1.02756	1.06442	1.4504	1.40188	1.47394	1.47942	1.45826
		2.43129	1.19583	1.19181	0.992955	0.999686	0.98708	0.971372	1.01888	0.987712	1.04226	1.06968	1.4457	1.39571	1.46999	1.47937	1.45776
		2.42977	1.19545	1.19168	0.992434	1.00612	0.98426	0.973605	1.0175	0.989883	1.04641	1.0507	1.45699	1.39519	1.46756	1.47974	1.45901
		2.42956	1.19329	1.18949	0.991833	1.00286	0.984162	0.9732	1.01583	0.987333	1.1098	1.02301	1.46678	1.37776	1.46427	1.47817	1.46024
		2.42901	1.18791	1.18349	0.991069	0.999152	0.984462	0.972651	1.01512	0.985229	1.13282	1.03613	1.45551	1.39345	1.46397	1.47909	1.4622
		2.43103	1.18226	1.17785	0.990635	1.00079	0.984133	0.976023	1.01634	0.988826	1.07219	1.05583	1.44646	1.41082	1.46603	1.47949	1.46419
		2.43199	1.18069	1.17603	0.990934	0.998595	0.986982	0.978747	1.01861	0.990137	1.07212	1.04623	1.45545	1.40356	1.4657	1.4804	1.46642
		2.43015	1.1779	1.17326	0.987837	0.993535	0.98787	0.97555	1.01746	0.987307	1.07123	1.03464	1.46574	1.40314	1.45984	1.47869	1.46626
		2.43144	1.1805	1.17656	0.988866	0.990151	0.990678	0.976941	1.01905	0.991551	1.0479	1.0536	1.4621	1.41669	1.4601	1.48002	1.46895
20V	Avg	2.42938	1.19561	1.19158	0.992246	0.992655	0.988845	0.973765	1.01968	0.98961	1.06355	1.05219	1.42477	1.4039	1.47313	1.48179	1.46047
	SD	0.00174177	0.00945666	0.00967684	0.00236624	0.00689151	0.00294	0.00212506	0.00245693	0.00244012	0.0281993	0.0141557	0.0839328	0.0119053	0.00814712	0.00259497	0.00359275

## Sheet: chart
Time	Cycle	VAB	P0	P1	P2	P3	P4	P5	P6	P7	P8	P9	P10	P11	P12	P13	P14
0	2	1.8511	0.566999	0.573742	0.499193	0.613271	0.563727	0.57988	0.587767	0.600666	0.69594	0.571541	0.61585	0.569428	0.635048	0.625932	0.632372
60	2	1.87074	0.638737	0.634349	0.551957	0.652734	0.599778	0.607053	0.603959	0.610442	0.684507	0.552956	0.615596	0.541287	0.601077	0.581475	0.580045
120	2	1.86683	0.648262	0.643247	0.566204	0.651552	0.624663	0.615524	0.613391	0.617697	0.743223	0.538354	0.655829	0.540072	0.606008	0.587351	0.585592
180	2	1.8718	0.645883	0.641018	0.566221	0.645581	0.626207	0.613118	0.614398	0.616096	0.786186	0.536307	0.666994	0.556216	0.604914	0.588868	0.586596
240	2	1.87619	0.635972	0.630834	0.552933	0.638359	0.601886	0.600571	0.599337	0.602335	0.702713	0.537336	0.632281	0.56353	0.586591	0.568148	0.56472
300	2	1.87604	0.634318	0.628921	0.551451	0.636025	0.600002	0.598734	0.596853	0.597721	0.660369	0.53662	0.617153	0.566795	0.58429	0.564452	0.56264
360	2	1.87216	0.638911	0.634025	0.5567	0.64296	0.596514	0.608264	0.603327	0.609056	0.662594	0.558454	0.608651	0.581462	0.598044	0.581484	0.582099
420	2	1.86731	0.634704	0.629733	0.552566	0.637554	0.594685	0.6033	0.597153	0.610486	0.659599	0.569158	0.570946	0.585026	0.591429	0.577965	0.575923
480	2	1.87767	0.636826	0.631721	0.554868	0.641083	0.596785	0.605835	0.59767	0.613212	0.652638	0.57656	0.550057	0.587141	0.592621	0.580612	0.575676
540	2	1.87389	0.638353	0.63307	0.553694	0.644807	0.591901	0.608368	0.594604	0.613185	0.640282	0.573183	0.555532	0.57566	0.59233	0.580628	0.570355
600	2	1.86498	0.629551	0.624124	0.54767	0.630586	0.605775	0.59852	0.591199	0.603933	0.677772	0.539617	0.590658	0.554162	0.586027	0.574567	0.565323
660	2	1.86839	0.627352	0.622137	0.548629	0.623222	0.612477	0.594454	0.594549	0.602647	0.703005	0.538311	0.604378	0.557424	0.584808	0.573854	0.567803
720	2	1.87309	0.629037	0.623922	0.548666	0.622751	0.605861	0.594084	0.595621	0.602159	0.728403	0.538531	0.604451	0.54857	0.584228	0.576249	0.565748
780	2	1.87019	0.629454	0.624369	0.547857	0.626328	0.597325	0.595941	0.591357	0.60093	0.729353	0.52965	0.615518	0.530732	0.583231	0.577548	0.562765
840	2	1.87171	0.63118	0.626072	0.550707	0.629688	0.59831	0.599702	0.594138	0.603566	0.684394	0.538549	0.628857	0.554178	0.584959	0.577636	0.569296
900	2	1.87263	0.629673	0.624445	0.550988	0.626463	0.603238	0.597168	0.598108	0.593504	0.674249	0.542968	0.626017	0.570453	0.584144	0.575068	0.572206
960	2	1.87053	0.626361	0.62128	0.547416	0.626263	0.593681	0.593814	0.594465	0.590411	0.647456	0.55285	0.607553	0.570574	0.582594	0.571791	0.57053
1020	2	1.86874	0.625059	0.619906	0.544665	0.626807	0.588358	0.590525	0.592016	0.592421	0.639656	0.545848	0.604681	0.566523	0.58017	0.568869	0.568591
1080	2	1.8745	0.625209	0.619821	0.545767	0.623379	0.600437	0.589106	0.59323	0.590319	0.688134	0.523419	0.617442	0.545419	0.580036	0.570884	0.567525
1140	2	1.86856	0.623702	0.618252	0.545534	0.61737	0.605088	0.587655	0.591731	0.59421	0.694301	0.523159	0.620499	0.542997	0.578272	0.569052	0.565713
1200	2	1.87336	0.623051	0.617628	0.546045	0.613407	0.612578	0.585507	0.593317	0.592705	0.705575	0.518202	0.634537	0.540665	0.57783	0.56845	0.564526
1260	2	1.86955	0.62333	0.617913	0.546891	0.610541	0.618724	0.583278	0.596262	0.585224	0.694046	0.52423	0.622457	0.543276	0.577711	0.569873	0.563831
1320	2	1.87445	0.622302	0.616967	0.544253	0.605978	0.619016	0.58075	0.59361	0.583245	0.69583	0.524211	0.606896	0.54117	0.574968	0.570484	0.561089
1380	2	1.86755	0.621649	0.616075	0.543471	0.602152	0.618671	0.578812	0.590954	0.57584	0.697998	0.524438	0.60039	0.539078	0.571818	0.570119	0.557315
1440	2	1.87302	0.619334	0.613774	0.541078	0.603361	0.604624	0.577855	0.585984	0.575318	0.663837	0.540993	0.569046	0.544949	0.569897	0.56685	0.55457
1500	2	1.87719	0.623391	0.617726	0.544197	0.611823	0.602676	0.582728	0.588006	0.586599	0.646644	0.529261	0.575186	0.532217	0.574765	0.567189	0.560844
1560	2	1.87568	0.626386	0.620805	0.545019	0.620875	0.592894	0.588059	0.587543	0.592024	0.632907	0.539682	0.568822	0.537924	0.578548	0.56954	0.563817
1620	2	1.86909	0.624814	0.614355	0.543385	0.61951	0.590834	0.588282	0.582286	0.587264	0.649995	0.541666	0.560328	0.538529	0.576918	0.567606	0.559282
1620	4	2.31072	1.03417	1.03593	0.978522	1.04044	1.06082	1.02333	1.04339	1.03641	1.21488	0.960648	1.07951	0.984932	1.0495	1.05365	1.05327
1680	4	2.23412	1.02291	1.01562	0.950973	1.00699	1.02286	0.97969	0.99658	0.984272	1.13103	0.900891	1.02136	0.915798	0.97618	0.971565	0.96695
1740	4	2.31761	1.0118	1.00427	0.937969	0.996203	0.999224	0.967251	0.97951	0.970533	1.09219	0.898966	1.00564	0.915899	0.963761	0.957032	0.95684
1800	4	2.32749	1.04982	1.04138	0.974114	1.03768	1.03075	1.00726	1.0171	1.0014	1.14228	0.94485	1.04426	0.969122	1.00586	1.00007	1.00222
1860	4	2.35158	1.06006	1.05177	0.984761	1.04719	1.04839	1.01841	1.02889	1.01107	1.17021	0.947054	1.05879	0.964901	1.01729	1.01335	1.02047
1920	4	2.35112	1.06938	1.06136	0.993912	1.05262	1.04907	1.02762	1.03445	1.02247	1.17181	0.946525	1.07429	0.95587	1.02525	1.01987	1.03273
1980	4	2.34816	1.06401	1.05592	0.989284	1.05347	1.03798	1.02493	1.02933	1.02008	1.14012	0.95013	1.07105	0.968348	1.02039	1.01203	1.03235
2040	4	2.28177	1.02335	1.01594	0.949968	1.02471	1.00385	0.990344	0.992763	0.994366	1.10087	0.919186	1.03384	0.938127	0.986421	0.976747	1.00234
2100	4	2.30987	1.00658	0.998407	0.928869	1.0084	0.981308	0.970921	0.969529	0.976384	1.05497	0.909663	0.997459	0.918977	0.965149	0.952854	0.979536
2160	4	2.34031	1.03453	1.02397	0.953178	1.03002	1.00414	0.994952	0.989846	1.00789	1.06208	0.952096	0.99928	0.952743	0.989431	0.979745	1.00364
2220	4	2.34114	1.04184	1.03211	0.965342	1.03837	1.01902	1.00689	1.00592	1.02009	1.09072	0.954891	1.01948	0.961987	1.00418	1.00007	1.02886
2280	4	2.33979	1.03849	1.02872	0.961948	1.03918	1.01408	1.00206	1.00633	1.00605	1.09268	0.933576	1.02876	0.948581	0.999615	0.99719	1.03114
2340	4	2.34083	1.03752	1.02784	0.959493	1.04261	1.00346	1.00106	1.00478	1.00283	1.11125	0.938696	1.02657	0.928865	0.997146	1.00066	1.03004
2400	4	2.3093	1.02079	1.01246	0.945981	1.02947	0.989486	0.98935	0.990757	0.987709	1.10223	0.931039	1.01349	0.917113	0.985403	0.99381	1.01712
2460	4	2.33439	1.01121	1.00289	0.938852	1.01646	0.991511	0.982167	0.980592	0.978467	1.11058	0.918519	0.995657	0.915776	0.976038	0.985609	1.00902
2520	4	2.35028	1.0289	1.01987	0.957693	1.02484	1.01915	0.997704	0.995135	0.997383	1.14283	0.927359	1.01634	0.928193	0.990428	1.00475	1.03211
2580	4	2.32386	1.02581	1.01646	0.954984	1.02278	1.01458	0.99317	0.99115	0.997738	1.11148	0.922202	1.02625	0.94002	0.987913	1.00673	1.03659
2640	4	2.32857	1.0188	1.0098	0.949285	1.0147	1.00923	0.98593	0.987262	0.993903	1.09417	0.940598	0.994815	0.95996	0.981839	1.00672	1.03167
2700	4	2.31065	1.00943	1.00046	0.939448	1.00808	0.989147	0.979822	0.976269	0.987029	1.07017	0.94382	0.962285	0.951596	0.972363	1.00627	1.02189
2760	4	2.33054	1.0025	0.992821	0.932846	1.00017	0.9818	0.973464	0.970245	0.978789	1.04438	0.945328	0.938624	0.93861	0.965858	1.00447	1.02033
2820	4	2.37744	1.03531	1.02569	0.967838	1.02814	1.02843	1.00409	1.00652	1.0012	1.08935	0.974515	0.970057	0.961528	1.00076	1.04092	1.05607
2880	4	2.35315	1.04429	1.03319	0.973455	1.04194	1.0285	1.01127	1.01293	1.00466	1.11288	0.959542	0.998905	0.972365	1.00649	1.04623	1.0612
2940	4	2.34885	1.02262	1.01149	0.95108	1.02139	1.01577	0.986473	0.994867	0.986538	1.11333	0.921851	1.00723	0.950454	0.985803	1.02563	1.04558
3000	4	2.35382	1.02416	1.01389	0.956555	1.01788	1.02959	0.987516	1.00104	0.989148	1.11213	0.940943	0.998738	0.955573	0.989374	1.033	1.04909
3060	4	2.34506	1.01868	1.00836	0.953571	1.01591	1.0208	0.988933	0.998282	0.982598	1.07019	0.954484	0.980517	0.965659	0.990187	1.03944	1.05287
3120	4	2.33105	1.00584	0.996525	0.939055	1.01062	0.998218	0.983701	0.985259	0.981433	1.03421	0.947255	0.973871	0.95022	0.984943	1.03829	1.04828
3180	4	2.32527	1.00619	0.99645	0.940138	1.00354	0.986435	0.978435	0.977941	0.983456	0.996737	0.949989	0.960836	0.953956	0.976221	1.02794	1.03939
3240	4	2.31287	0.993193	0.984137	0.941815	1.00344	0.993917	0.980741	0.9812	0.980647	0.989572	0.946154	0.970264	0.959714	0.982589	1.03432	1.04965
3240	6	2.30071	0.956848	0.957747	0.953894	1.02401	1.03861	1.00575	1.01675	1.01897	1.04705	0.958939	0.999848	0.997843	1.04215	1.2066	1.19685
3300	6	2.32899	0.998087	0.98646	0.975035	1.03623	1.05101	1.01404	1.0209	1.0201	1.06302	0.972392	0.998682	1.00731	1.03419	1.19516	1.17377
3360	6	2.35394	1.00798	0.996233	0.983768	1.04703	1.05443	1.02302	1.02947	1.02339	1.08523	0.978404	1.02484	1.01466	1.03716	1.20483	1.18529
3420	6	2.35789	1.01222	1.00357	0.993635	1.05888	1.05226	1.03073	1.03652	1.03137	1.08791	0.977819	1.04464	0.998119	1.03315	1.20489	1.18667
3480	6	2.34696	1.00891	1.00005	0.995935	1.05526	1.06837	1.0287	1.03724	1.03276	1.12058	0.971029	1.05797	0.983336	1.02693	1.20244	1.18124
3540	6	2.37353	1.01331	1.00528	1.00527	1.06316	1.09396	1.04074	1.05426	1.04666	1.14861	0.985527	1.06902	1.00663	1.03528	1.21476	1.19063
3600	6	2.36275	1.01992	1.01189	1.00669	1.06987	1.08132	1.04348	1.05467	1.04575	1.10437	0.999105	1.06008	1.02509	1.03923	1.21722	1.20104
3660	6	2.35082	1.00795	0.999633	0.992281	1.0681	1.0534	1.03165	1.03698	1.02878	1.08908	0.966746	1.06539	0.989494	1.03046	1.20528	1.19373
3720	6	2.36986	0.996991	0.98903	0.986193	1.06086	1.05137	1.02859	1.03151	1.02833	1.1445	0.952322	1.06744	0.968046	1.03126	1.20717	1.19077
3780	6	2.37378	0.994849	0.985818	0.984831	1.04682	1.06216	1.02653	1.03277	1.02598	1.16068	0.972179	1.05334	0.982166	1.03763	1.21739	1.20214
3840	6	2.39945	0.993541	0.982797	0.980015	1.04127	1.05259	1.0171	1.02705	1.01293	1.10959	0.9677	1.04451	0.981491	1.02626	1.20808	1.20517
3900	6	2.39172	0.996151	0.980726	0.97304	1.03862	1.03859	1.00616	1.01633	1.00038	1.09174	0.938367	1.04259	0.95574	1.00849	1.18521	1.17776
3960	6	2.36069	0.995596	0.981126	0.970558	1.041	1.02807	1.0083	1.01499	1.00896	1.10491	0.952577	1.03842	0.963286	1.01594	1.19298	1.16707
4020	6	2.32037	0.972371	0.97415	0.967455	1.03952	1.02904	1.00926	1.0174	1.021	1.10567	0.959111	1.04391	0.973178	1.02835	1.20784	1.18946
4080	6	2.35801	0.976952	0.979162	0.975539	1.04823	1.04802	1.01693	1.02797	1.02193	1.12341	0.94851	1.05019	0.966787	1.02644	1.20894	1.1993
4140	6	2.40146	1.018	1.00863	1.00397	1.07533	1.07793	1.04183	1.05503	1.03566	1.15084	0.976334	1.05807	1.00006	1.05302	1.23203	1.21601
4200	6	2.40344	1.01227	1.00265	0.997441	1.06953	1.06535	1.03772	1.05027	1.03387	1.12333	0.989735	1.04685	1.0154	1.07193	1.24156	1.22836
4260	6	2.39433	1.0005	0.986963	0.979872	1.05336	1.0422	1.02561	1.02674	1.03092	1.10396	0.975286	1.03848	0.990255	1.06591	1.23266	1.22112
4320	6	2.33041	0.983108	0.969464	0.966078	1.03124	1.04646	1.00661	1.00888	1.01149	1.13183	0.936868	1.03799	0.948142	1.04644	1.20756	1.18763
4380	6	2.34049	0.959366	0.948378	0.945144	1.00623	1.02897	0.98162	0.992676	0.979186	1.11875	0.922305	1.00655	0.938291	1.03177	1.1899	1.16447
4440	6	2.40589	0.980514	0.970873	0.965106	1.03876	1.03861	1.01275	1.02	1.01182	1.11005	0.97425	1.01003	0.990319	1.08001	1.23211	1.18402
4500	6	2.38325	0.995546	0.986846	0.985167	1.07559	1.05189	1.0425	1.04102	1.04206	1.12947	0.98244	1.04762	1.00024	1.10864	1.25405	1.20783
4560	6	2.40369	1.01376	1.00414	1.00312	1.09149	1.06584	1.05558	1.0535	1.05454	1.14969	0.983811	1.0778	1.00933	1.11749	1.25813	1.23554
4620	6	2.40771	1.02693	1.01416	1.00744	1.08342	1.07288	1.0533	1.05622	1.05792	1.14615	1.00395	1.06523	1.02638	1.12262	1.2629	1.23957
4680	6	2.37343	0.984412	0.971797	0.966516	1.03711	1.03747	1.014	1.01885	1.01969	1.11596	0.969467	1.02042	0.981909	1.09051	1.23449	1.21913
4740	6	2.412	0.983056	0.971028	0.967638	1.03283	1.04541	1.00771	1.01591	1.00951	1.11059	0.972296	1.01257	0.984044	1.08894	1.23208	1.21859
4800	6	2.38855	1.00752	0.995027	0.992484	1.05816	1.06539	1.03024	1.03611	1.02941	1.09549	0.99932	1.02988	1.01639	1.10789	1.24672	1.23036
4860	6	2.41233	1.00573	0.986159	0.988133	1.05556	1.05799	1.03361	1.03692	1.03206	1.08442	0.992282	1.04285	1.01238	1.11366	1.24986	1.24082
4860	8	2.34273	0.972737	0.973806	0.991931	1.08425	1.07731	1.07276	1.06929	1.07194	1.23086	0.999643	1.13064	1.07933	1.24303	1.35861	1.34744
4920	8	2.37487	1.01841	1.00995	1.02092	1.09742	1.10466	1.0842	1.08383	1.07346	1.22557	1.01105	1.1319	1.07946	1.23149	1.33768	1.32512
4980	8	2.40114	1.03155	1.02306	1.03698	1.10615	1.12926	1.09851	1.10243	1.08732	1.25412	1.02651	1.15516	1.0937	1.24416	1.34747	1.34189
5040	8	2.41146	1.03154	1.01861	1.03264	1.1058	1.12043	1.09572	1.09663	1.09177	1.24644	1.03088	1.14483	1.10565	1.24453	1.35289	1.34182
5100	8	2.39696	1.01772	1.00464	1.02154	1.08633	1.12039	1.08149	1.08774	1.07876	1.19091	1.02556	1.1291	1.1214	1.24266	1.35213	1.33582
5160	8	2.38501	1.00573	0.999658	1.02236	1.08844	1.12493	1.08485	1.09359	1.08069	1.17969	1.02684	1.13025	1.122	1.2455	1.35207	1.33327
5220	8	2.41603	1.00924	1.00319	1.02564	1.09328	1.12671	1.08886	1.09588	1.08528	1.17585	1.02925	1.12979	1.12604	1.24878	1.35755	1.34178
5280	8	2.41437	1.01605	1.00949	1.03543	1.09315	1.13883	1.09104	1.10111	1.08671	1.1835	1.02383	1.14807	1.12319	1.25369	1.35967	1.3516
5340	8	2.39866	1.0144	1.00848	1.03126	1.09262	1.12366	1.08907	1.09507	1.08345	1.207	1.02545	1.1487	1.10639	1.25259	1.35582	1.34306
5400	8	2.41494	1.01594	1.00739	1.02286	1.08813	1.1133	1.08892	1.09037	1.08876	1.21722	1.03755	1.13868	1.1208	1.25457	1.35863	1.34371
5460	8	2.40582	1.0235	1.01469	1.02952	1.09549	1.13024	1.09669	1.10256	1.09716	1.22429	1.03955	1.15697	1.13853	1.26337	1.36435	1.34989
5520	8	2.41037	1.01924	1.01345	1.02594	1.09642	1.12996	1.09456	1.10111	1.07992	1.21795	1.02905	1.16031	1.13352	1.25894	1.35958	1.3431
5580	8	2.40505	1.01806	1.01157	1.01944	1.08868	1.10998	1.08878	1.09161	1.07404	1.1895	1.03476	1.14679	1.13126	1.24985	1.35057	1.337
5640	8	2.41214	1.02118	1.00979	1.01473	1.083	1.09825	1.08169	1.08475	1.08156	1.17738	1.02862	1.14512	1.12903	1.24957	1.3494	1.33526
5700	8	2.42146	1.01568	1.00472	1.01272	1.08128	1.09913	1.08373	1.08555	1.08493	1.18598	1.03681	1.16108	1.14629	1.25782	1.35897	1.34672
5760	8	2.42287	1.02283	1.01163	1.01903	1.08047	1.10827	1.08993	1.09208	1.08859	1.18174	1.05834	1.16727	1.16857	1.26586	1.36371	1.35217
5820	8	2.42311	1.02536	1.01295	1.01795	1.07218	1.12028	1.08277	1.09117	1.07887	1.14765	1.04861	1.16122	1.16618	1.25993	1.35581	1.34418
5880	8	2.41259	1.01449	1.00117	1.00731	1.05514	1.12172	1.07364	1.08975	1.07136	1.1392	1.02332	1.17999	1.14382	1.25593	1.34879	1.34148
5940	8	2.40339	1.01229	1.00008	1.00377	1.05517	1.09807	1.07481	1.08544	1.07321	1.17152	1.02547	1.17852	1.12369	1.25801	1.34769	1.33955
6000	8	2.41083	1.01932	1.01049	1.01053	1.06236	1.09148	1.08078	1.08618	1.07527	1.20336	1.02561	1.19471	1.12467	1.26298	1.35222	1.34151
6060	8	2.41264	1.01276	1.00353	1.00559	1.04699	1.09323	1.07287	1.08324	1.06603	1.25123	1.00959	1.2431	1.13595	1.27237	1.35987	1.34709
6120	8	2.41209	1.0067	0.998122	1.00539	1.0481	1.08967	1.0699	1.07918	1.06406	1.25539	1.02129	1.23632	1.15901	1.27154	1.35834	1.34401
6180	8	2.38957	1.01054	1.00179	1.00956	1.05352	1.09372	1.07447	1.08377	1.06953	1.17496	1.03459	1.20927	1.17786	1.26315	1.34703	1.33731
6240	8	2.41914	1.00068	0.988457	1.00093	1.03627	1.08833	1.06962	1.08361	1.07231	1.13448	1.02516	1.21805	1.16876	1.2682	1.34774	1.33994
6300	8	2.4068	1.00869	0.997332	1.00505	1.03957	1.08039	1.07851	1.09104	1.08329	1.18365	1.03283	1.23717	1.15547	1.27869	1.35697	1.34375
6360	8	2.4302	1.02965	1.02173	1.01515	1.04765	1.08606	1.08849	1.09924	1.08359	1.22002	1.04767	1.25204	1.17419	1.28767	1.36592	1.35262
6420	8	2.41868	1.02126	1.0131	1.0074	1.03387	1.08698	1.07587	1.09378	1.07241	1.16769	1.04504	1.24521	1.19462	1.28959	1.36893	1.36263
6480	8	2.4158	1.01331	1.00481	1.00035	1.03273	1.07702	1.07427	1.0897	1.07807	1.153	1.05433	1.23262	1.20188	1.28809	1.36538	1.35799
6480	10	2.36771	1.00758	1.00848	1.00873	1.04191	1.07438	1.07052	1.10099	1.1026	1.31043	1.20771	1.37901	1.28599	1.3688	1.4204	1.41312
6540	10	2.38183	1.03429	1.03039	1.02155	1.05852	1.07831	1.07794	1.10093	1.10555	1.28802	1.2292	1.34362	1.28455	1.35604	1.40516	1.39189
6600	10	2.39182	1.03812	1.0341	1.02333	1.06625	1.0781	1.0825	1.10076	1.10903	1.25072	1.24684	1.33177	1.29798	1.3593	1.408	1.39282
6660	10	2.39697	1.04018	1.03623	1.02458	1.07558	1.0765	1.0879	1.10147	1.11638	1.26291	1.23397	1.35305	1.28665	1.36214	1.41249	1.39563
6720	10	2.40052	1.04595	1.04208	1.02788	1.0824	1.07636	1.09333	1.10307	1.12067	1.26954	1.24454	1.35072	1.28616	1.36347	1.41341	1.39764
6780	10	2.40582	1.0472	1.0428	1.02669	1.08005	1.07539	1.09233	1.10186	1.1166	1.27746	1.25027	1.33989	1.29164	1.36061	1.41009	1.39551
6840	10	2.40295	1.04624	1.04197	1.02241	1.07942	1.07022	1.09174	1.1003	1.11716	1.27499	1.25371	1.32881	1.28918	1.35941	1.41191	1.39462
6900	10	2.40577	1.04956	1.04583	1.02223	1.07682	1.06983	1.09311	1.1015	1.1167	1.26436	1.25084	1.33646	1.28549	1.36357	1.41517	1.39579
6960	10	2.40659	1.04812	1.04435	1.01885	1.07931	1.06546	1.09411	1.09655	1.11691	1.31952	1.23395	1.35092	1.25929	1.36343	1.4159	1.39735
7020	10	2.41328	1.04722	1.04222	1.01989	1.07637	1.06949	1.09833	1.09836	1.12336	1.33222	1.24241	1.34344	1.27117	1.36566	1.41969	1.39915
7080	10	2.41015	1.05131	1.04619	1.02426	1.07356	1.0751	1.1013	1.10516	1.12527	1.2737	1.26559	1.32262	1.29698	1.36895	1.42054	1.39942
7140	10	2.40894	1.05109	1.04671	1.02293	1.07432	1.073	1.09849	1.10585	1.12483	1.27404	1.25002	1.34398	1.27612	1.37116	1.41855	1.40167
7200	10	2.40978	1.04768	1.04315	1.01921	1.06538	1.07553	1.08947	1.10196	1.11841	1.31094	1.22442	1.37645	1.28125	1.37102	1.41415	1.39838
7260	10	2.41382	1.04861	1.0448	1.01888	1.06548	1.07641	1.08828	1.09796	1.12278	1.30831	1.25159	1.35436	1.31227	1.37147	1.41356	1.39572
7320	10	2.41453	1.05134	1.04793	1.02074	1.07444	1.07169	1.09594	1.09493	1.12784	1.28788	1.27524	1.32567	1.29827	1.37447	1.41941	1.40008
7380	10	2.41747	1.04786	1.04315	1.02108	1.07052	1.07246	1.0966	1.09547	1.11958	1.27424	1.26541	1.33505	1.28602	1.37662	1.42153	1.40204
7440	10	2.41541	1.04314	1.03822	1.01934	1.06152	1.07703	1.09221	1.09731	1.11564	1.32112	1.23169	1.34975	1.28408	1.37494	1.41671	1.39783
7500	10	2.41625	1.04391	1.0399	1.01776	1.06164	1.07707	1.0895	1.0975	1.11202	1.34613	1.21361	1.36619	1.27127	1.37243	1.41333	1.39555
7560	10	2.41731	1.04425	1.0401	1.02147	1.06357	1.08437	1.09319	1.09963	1.11484	1.34368	1.23786	1.36531	1.26765	1.37563	1.41816	1.39978
7620	10	2.41978	1.03905	1.03438	1.01728	1.06223	1.08285	1.09202	1.0961	1.11224	1.32745	1.26076	1.32707	1.29394	1.37374	1.41329	1.39737
7680	10	2.4125	1.03402	1.02937	1.01273	1.0589	1.07932	1.0867	1.09484	1.10959	1.31052	1.25261	1.32336	1.29453	1.37282	1.41241	1.39694
7740	10	2.41753	1.03503	1.03121	1.01831	1.05792	1.08787	1.08937	1.10235	1.11435	1.30786	1.25293	1.34188	1.28903	1.37956	1.42219	1.40316
7800	10	2.41813	1.03665	1.03269	1.0159	1.05929	1.08214	1.09003	1.10133	1.11359	1.30178	1.26045	1.34727	1.28979	1.38098	1.42158	1.40119
7860	10	2.41819	1.03891	1.03324	1.01704	1.05884	1.08389	1.08969	1.10349	1.10942	1.31424	1.2455	1.36141	1.28122	1.3851	1.42281	1.40278
7920	10	2.42606	1.03778	1.0325	1.01855	1.06088	1.08638	1.08994	1.10603	1.10772	1.32682	1.23611	1.36501	1.28207	1.38653	1.42436	1.40839
7980	10	2.42246	1.03496	1.02985	1.01267	1.06454	1.07612	1.08762	1.09734	1.10356	1.31881	1.24252	1.34378	1.29561	1.38055	1.41971	1.4028
8040	10	2.42196	1.03493	1.02946	1.01311	1.06195	1.07351	1.09115	1.09462	1.10853	1.3054	1.25121	1.33442	1.30043	1.38237	1.42229	1.40141
8100	10	2.42213	1.03639	1.03223	1.01591	1.07008	1.0762	1.09937	1.10054	1.12404	1.30732	1.25913	1.34436	1.30488	1.38978	1.43064	1.40794
8100	12	2.38538	1.02711	1.0286	0.981586	1.02227	1.03176	1.06282	1.076	1.10127	1.26232	1.30997	1.40163	1.38847	1.42958	1.45495	1.44134
8160	12	2.40379	1.06775	1.06423	1.00508	1.04091	1.05212	1.07749	1.08962	1.11141	1.28146	1.32231	1.39796	1.38513	1.42239	1.44486	1.42384
8220	12	2.4059	1.08149	1.07783	1.01197	1.04424	1.06332	1.08265	1.09734	1.11838	1.34211	1.31017	1.41068	1.36554	1.42671	1.44874	1.42488
8280	12	2.41034	1.08072	1.0772	1.01297	1.03959	1.06592	1.07992	1.09859	1.11715	1.37303	1.28006	1.43574	1.34609	1.42922	1.44605	1.42465
8340	12	2.41399	1.08713	1.08327	1.01905	1.04696	1.07181	1.08527	1.10658	1.12379	1.3421	1.29487	1.44147	1.37306	1.43275	1.44499	1.42546
8400	12	2.41577	1.0887	1.08518	1.01815	1.05633	1.07035	1.08958	1.10878	1.12797	1.33454	1.31779	1.42388	1.39105	1.43488	1.44823	1.42635
8460	12	2.41687	1.07761	1.07444	1.00978	1.04848	1.06315	1.08294	1.10071	1.12025	1.32218	1.31252	1.42051	1.38874	1.43269	1.44863	1.42789
8520	12	2.42062	1.07643	1.07344	1.01077	1.05145	1.06372	1.08504	1.1016	1.12306	1.33309	1.2972	1.44655	1.37523	1.43675	1.45123	1.43254
8580	12	2.42207	1.08146	1.07832	1.01682	1.06029	1.06823	1.09149	1.10691	1.12879	1.33258	1.30404	1.45133	1.38078	1.44114	1.45171	1.43324
8640	12	2.42171	1.07779	1.07387	1.01314	1.05101	1.06649	1.08563	1.103	1.12107	1.31742	1.31863	1.42325	1.39521	1.43564	1.44647	1.428
8700	12	2.42399	1.0807	1.07685	1.01194	1.05149	1.06323	1.08803	1.10427	1.12079	1.33982	1.32816	1.42198	1.37311	1.43493	1.44923	1.42843
8760	12	2.42514	1.08151	1.07752	1.01319	1.05046	1.06719	1.08846	1.10598	1.11882	1.33084	1.32645	1.42685	1.37285	1.4361	1.45011	1.42889
8820	12	2.42877	1.08152	1.0776	1.01627	1.04845	1.07382	1.08944	1.10739	1.11899	1.36487	1.31428	1.42631	1.37407	1.43881	1.45179	1.42841
8880	12	2.42347	1.08181	1.07844	1.01785	1.04813	1.07486	1.08916	1.1091	1.11986	1.37527	1.32508	1.43768	1.36407	1.44198	1.45344	1.43092
8940	12	2.42741	1.07253	1.06925	1.00726	1.04443	1.06212	1.07854	1.10011	1.11064	1.33104	1.33277	1.43124	1.37185	1.43809	1.45008	1.43187
9000	12	2.42725	1.07165	1.06798	1.00549	1.04652	1.05808	1.07787	1.09646	1.10987	1.33686	1.30759	1.44204	1.36624	1.43755	1.45038	1.43512
9060	12	2.42702	1.07511	1.07124	1.01018	1.04253	1.06207	1.07807	1.09313	1.11027	1.38654	1.29798	1.45652	1.35446	1.43887	1.45133	1.43605
9120	12	2.42924	1.07632	1.07345	1.01297	1.03925	1.06162	1.07669	1.0848	1.10756	1.41313	1.2983	1.46439	1.35855	1.44286	1.45352	1.43546
9180	12	2.4305	1.07771	1.07483	1.01254	1.03738	1.05513	1.07359	1.07373	1.10023	1.4245	1.29122	1.46886	1.36314	1.44553	1.4534	1.43458
9240	12	2.43152	1.08172	1.07833	1.01082	1.04086	1.04495	1.07322	1.06497	1.10212	1.4276	1.30092	1.46285	1.36809	1.44504	1.45306	1.43253
9300	12	2.43089	1.08616	1.08271	1.01487	1.04337	1.04682	1.07406	1.05972	1.10924	1.36953	1.32121	1.46272	1.39428	1.44823	1.4542	1.43533
9360	12	2.43145	1.08433	1.07947	1.01144	1.03554	1.04102	1.06532	1.05006	1.10491	1.35229	1.32974	1.44721	1.40265	1.44409	1.45108	1.43178
9420	12	2.43135	1.08709	1.08228	1.01244	1.03741	1.03517	1.06568	1.05193	1.11017	1.38308	1.33355	1.43709	1.38432	1.44505	1.45391	1.43142
9480	12	2.43028	1.0859	1.0819	1.01402	1.0349	1.03689	1.06252	1.05394	1.1096	1.36074	1.32651	1.44426	1.38226	1.45008	1.45729	1.43778
9540	12	2.43063	1.07789	1.07393	1.00534	1.02753	1.02841	1.05203	1.04729	1.09968	1.33293	1.32902	1.43695	1.37625	1.44669	1.45527	1.43677
9600	12	2.43241	1.07692	1.07359	1.00262	1.02963	1.02329	1.05154	1.04758	1.09972	1.32775	1.32892	1.43788	1.36804	1.44565	1.45577	1.43471
9660	12	2.43289	1.08257	1.07931	1.00729	1.02709	1.02976	1.05149	1.05334	1.09888	1.37465	1.31045	1.46077	1.37	1.44741	1.45756	1.43572
9720	12	2.434	1.08421	1.08033	1.008	1.02317	1.02888	1.04971	1.05286	1.0925	1.40409	1.31318	1.46174	1.37268	1.44492	1.4561	1.43426
9720	14	2.3843	1.09367	1.09492	0.98822	1.02299	1.04034	1.03006	1.04919	1.06519	1.16354	1.34969	1.46869	1.44265	1.47328	1.47784	1.46502
9780	14	2.40261	1.1239	1.11993	1.00306	1.03211	1.05381	1.03378	1.05255	1.06413	1.16029	1.35928	1.45572	1.43076	1.4603	1.46125	1.44297
9840	14	2.40764	1.13412	1.12996	1.00785	1.03538	1.06614	1.03458	1.05686	1.06455	1.16997	1.35419	1.46566	1.41755	1.46363	1.46346	1.44365
9900	14	2.41261	1.13586	1.13257	1.0101	1.03639	1.0701	1.03554	1.0609	1.06485	1.17469	1.33006	1.47329	1.41546	1.46805	1.46785	1.44593
9960	14	2.41181	1.13218	1.12886	1.00782	1.03704	1.06513	1.0361	1.06108	1.06501	1.15541	1.32331	1.45377	1.42871	1.4669	1.46756	1.44288
10020	14	2.41548	1.13117	1.12803	1.00613	1.04175	1.06445	1.03858	1.06229	1.06738	1.1732	1.33758	1.45419	1.43532	1.46748	1.46866	1.44415
10080	14	2.41878	1.13483	1.13155	1.01072	1.04515	1.07185	1.04182	1.06657	1.0703	1.20645	1.34488	1.48008	1.43094	1.47061	1.47192	1.44801
10140	14	2.4186	1.13487	1.1312	1.00916	1.04927	1.06652	1.04275	1.06496	1.07081	1.21823	1.3302	1.49965	1.40572	1.4694	1.47093	1.44681
10200	14	2.41859	1.1307	1.12745	1.00074	1.0491	1.05094	1.04039	1.05862	1.06857	1.19259	1.34234	1.4895	1.40908	1.46593	1.46796	1.44496
10260	14	2.42063	1.13156	1.12801	1.00154	1.04283	1.05248	1.03987	1.05909	1.07003	1.1918	1.3708	1.47138	1.43275	1.46681	1.4678	1.44522
10320	14	2.42331	1.13503	1.13126	1.00463	1.04254	1.05872	1.04039	1.06172	1.07124	1.20339	1.37392	1.47493	1.42997	1.46901	1.46903	1.44679
10380	14	2.42419	1.13631	1.13311	1.00707	1.04631	1.06243	1.04131	1.06363	1.07146	1.17657	1.3647	1.48044	1.42325	1.47115	1.47064	1.44991
10440	14	2.42393	1.13879	1.13586	1.00859	1.04861	1.06352	1.04186	1.06389	1.07211	1.17825	1.37647	1.46958	1.41286	1.47034	1.46912	1.44829
10500	14	2.42679	1.1362	1.13309	1.00665	1.04705	1.06345	1.0394	1.06286	1.06868	1.2014	1.37858	1.46804	1.41262	1.46854	1.46683	1.44537
10560	14	2.42467	1.12709	1.12398	0.999027	1.04299	1.0546	1.0353	1.05859	1.06507	1.19097	1.3765	1.46202	1.4203	1.4672	1.46684	1.4448
10620	14	2.42449	1.12651	1.12348	0.996505	1.04896	1.04738	1.03947	1.05719	1.07038	1.18474	1.36954	1.46608	1.40675	1.46752	1.46774	1.44438
10680	14	2.42431	1.1348	1.1315	1.00322	1.05577	1.05627	1.04721	1.0635	1.07707	1.19412	1.36216	1.48103	1.41347	1.4709	1.46912	1.44641
10740	14	2.42421	1.136	1.13258	1.00492	1.05349	1.06107	1.04766	1.06677	1.07723	1.22146	1.37858	1.47338	1.43717	1.47272	1.47022	1.45039
10800	14	2.42792	1.13506	1.1315	1.00646	1.04869	1.06612	1.04785	1.0668	1.0772	1.26872	1.37305	1.4773	1.43482	1.47396	1.47149	1.45391
10860	14	2.42973	1.13589	1.13188	1.00646	1.04896	1.06715	1.04716	1.06481	1.07649	1.26397	1.36847	1.4784	1.427	1.47201	1.47032	1.45298
10920	14	2.42935	1.13564	1.13179	1.005	1.05276	1.0636	1.04576	1.06462	1.07568	1.21644	1.37826	1.47617	1.4311	1.47116	1.46933	1.45305
10980	14	2.42679	1.13621	1.13215	1.00452	1.05311	1.06361	1.04465	1.06523	1.07534	1.18994	1.36759	1.48558	1.41747	1.47224	1.46867	1.45413
11040	14	2.42962	1.13755	1.13352	1.00787	1.05437	1.07057	1.046	1.06864	1.07575	1.19737	1.37026	1.49226	1.41738	1.47389	1.46971	1.45478
11100	14	2.42895	1.13821	1.1349	1.00984	1.05905	1.07116	1.05	1.07145	1.07706	1.20007	1.3787	1.49395	1.41866	1.47722	1.47294	1.45647
11160	14	2.42985	1.14213	1.13862	1.01039	1.062	1.06584	1.05116	1.07188	1.07534	1.18317	1.38898	1.48756	1.41986	1.47859	1.47308	1.45569
11220	14	2.43142	1.14264	1.13912	1.01051	1.05369	1.06232	1.04908	1.07224	1.06786	1.18653	1.39538	1.49021	1.42258	1.47806	1.47201	1.45565
11280	14	2.42902	1.13929	1.1361	1.00241	1.04123	1.0463	1.04408	1.06645	1.05963	1.20391	1.38921	1.48006	1.40487	1.47409	1.46997	1.45326
11340	14	2.43036	1.13796	1.13504	0.998554	1.03515	1.03989	1.04165	1.06467	1.05709	1.18095	1.38428	1.47577	1.40885	1.47581	1.47263	1.45533
11340	16	2.40031	1.17452	1.17607	0.979357	0.981041	0.97841	0.971849	1.02156	0.993534	1.10654	1.06395	1.23147	1.41319	1.49379	1.49669	1.47934
11400	16	2.4092	1.20128	1.19789	0.991255	0.988205	0.985965	0.975294	1.02213	0.991797	1.09582	1.04902	1.23647	1.39945	1.48132	1.47958	1.45931
11460	16	2.41643	1.20666	1.20307	0.993775	0.986829	0.990822	0.974489	1.0228	0.988224	1.12143	1.0329	1.20121	1.39754	1.48324	1.48054	1.46079
11520	16	2.41676	1.20806	1.20416	0.992957	0.98634	0.991412	0.97236	1.02134	0.980011	1.1142	1.03778	1.12181	1.39912	1.48263	1.47999	1.4592
11580	16	2.42064	1.20967	1.20581	0.991201	0.990558	0.988126	0.97449	1.02155	0.982774	1.06139	1.05903	1.07183	1.40806	1.48336	1.48106	1.45881
11640	16	2.42323	1.20893	1.20496	0.992129	0.994743	0.989448	0.978343	1.02445	0.991725	1.05081	1.05832	1.05269	1.41089	1.48687	1.48597	1.46183
11700	16	2.42308	1.20149	1.19761	0.986582	0.989811	0.984804	0.974365	1.02014	0.98879	1.02763	1.05629	1.02947	1.41437	1.48503	1.48462	1.45903
11760	16	2.42374	1.20204	1.19861	0.986645	0.98678	0.985527	0.974692	1.01995	0.999336	1.02782	1.05825	1.01278	1.41055	1.4857	1.48511	1.45777
11820	16	2.42505	1.20772	1.20407	0.993246	0.988219	0.993033	0.978839	1.0242	1.00315	1.08297	1.04524	1.01877	1.39337	1.48722	1.4872	1.45755
11880	16	2.42598	1.2057	1.20205	0.993177	0.98742	0.994053	0.977057	1.02579	0.996928	1.08746	1.04774	1.01004	1.40313	1.4865	1.48726	1.45779
11940	16	2.42602	1.20496	1.20145	0.991845	0.987991	0.993883	0.975286	1.02466	0.995682	1.04188	1.05782	1.10889	1.42086	1.48552	1.48609	1.45828
12000	16	2.42612	1.20511	1.20093	0.990048	0.986139	0.991462	0.972846	1.02096	0.988853	1.03556	1.06279	1.3084	1.42051	1.48132	1.484	1.45608
12060	16	2.42623	1.20469	1.20037	0.989927	0.981963	0.990911	0.971132	1.01994	0.987982	1.08556	1.0472	1.4215	1.40001	1.47849	1.48367	1.45571
12120	16	2.42891	1.20643	1.20272	0.991797	0.984749	0.991599	0.974102	1.02152	0.990703	1.09222	1.02993	1.45455	1.38769	1.48109	1.4854	1.45959
12180	16	2.42872	1.20642	1.2027	0.993704	0.989089	0.990889	0.975509	1.02195	0.992834	1.07727	1.04135	1.4597	1.39189	1.48218	1.48539	1.46027
12240	16	2.42896	1.20294	1.199	0.99501	0.988605	0.990439	0.9731	1.02138	0.99247	1.07388	1.06065	1.45066	1.40536	1.48028	1.48467	1.4583
12300	16	2.43101	1.20021	1.19626	0.995454	0.986146	0.990726	0.971234	1.02139	0.990107	1.02927	1.0716	1.44258	1.41326	1.47843	1.48321	1.45826
12360	16	2.42892	1.19904	1.19516	0.995987	0.985584	0.99073	0.971479	1.0214	0.989039	1.04116	1.06993	1.44238	1.41284	1.47844	1.48235	1.4587
12420	16	2.43022	1.19987	1.19616	0.996317	0.991602	0.990381	0.97355	1.02211	0.990531	1.0448	1.06386	1.45202	1.41953	1.47922	1.48306	1.46004
12480	16	2.42956	1.19741	1.19351	0.993766	0.995046	0.988562	0.971439	1.02015	0.986803	1.02756	1.06442	1.4504	1.40188	1.47394	1.47942	1.45826
12540	16	2.43129	1.19583	1.19181	0.992955	0.999686	0.98708	0.971372	1.01888	0.987712	1.04226	1.06968	1.4457	1.39571	1.46999	1.47937	1.45776
12600	16	2.42977	1.19545	1.19168	0.992434	1.00612	0.98426	0.973605	1.0175	0.989883	1.04641	1.0507	1.45699	1.39519	1.46756	1.47974	1.45901
12660	16	2.42956	1.19329	1.18949	0.991833	1.00286	0.984162	0.9732	1.01583	0.987333	1.1098	1.02301	1.46678	1.37776	1.46427	1.47817	1.46024
12720	16	2.42901	1.18791	1.18349	0.991069	0.999152	0.984462	0.972651	1.01512	0.985229	1.13282	1.03613	1.45551	1.39345	1.46397	1.47909	1.4622
12780	16	2.43103	1.18226	1.17785	0.990635	1.00079	0.984133	0.976023	1.01634	0.988826	1.07219	1.05583	1.44646	1.41082	1.46603	1.47949	1.46419
12840	16	2.43199	1.18069	1.17603	0.990934	0.998595	0.986982	0.978747	1.01861	0.990137	1.07212	1.04623	1.45545	1.40356	1.4657	1.4804	1.46642
12900	16	2.43015	1.1779	1.17326	0.987837	0.993535	0.98787	0.97555	1.01746	0.987307	1.07123	1.03464	1.46574	1.40314	1.45984	1.47869	1.46626
12960	16	2.43144	1.1805	1.17656	0.988866	0.990151	0.990678	0.976941	1.01905	0.991551	1.0479	1.0536	1.4621	1.41669	1.4601	1.48002	1.46895
